# Supplementary material for: esyN: Network Building, Sharing and Publishing
Source: PLoS One. 2014 Sep 2;9(9):e106035. doi: 10.1371/journal.pone.0106035 (PMC4152123; doi:10.1371/journal.pone.0106035)
Supplement: Table S1 — List of tools comparable to esyN and their relative features. (XLS) [file pone.0106035.s001.xls]

## Sheet: Sheet1
	Cost	Stand Alone/Web Based	network type	Network Visualisation Tool	Network Building tool	Re-usable Network Building Blocks	Online repository	ExecutableModel	Automatic retrieval of interaction data	Online user input	URL
esyN	Free	Web Based	graphs, Petri Nets	Yes	Yes	Yes	Yes	Yes, for Petri Nets	Yes	Yes	www.esyn.org
cytoscape	Free	Stand Alone	graphs	Yes	Yes	No	No	No	Yes	N/A	www.cytoscape.org
snoopy	Free	Stand Alone	Petri nets	Yes	Yes	No	No	Yes	No	N/A	http://www-dssz.informatik.tu-cottbus.de/DSSZ/Software/Snoopy
Reactome	Free	Web Based	pathways	Yes	No	No	Yes	Yes	N/A	No	http://www.reactome.org
BioModels	Free	Web Based	executable models	Yes	Yes - via cytoscape	No	Yes	Yes	N/A	No	http://www.ebi.ac.uk/biomodels-main
Kegg	Free	Web Based	pathways	Yes	No	No	Yes	No	N/A	No	http://www.kegg.jp/kegg/download/kegtools.html
BioCarta	$$	Web Based	pathways	Yes	Yes	No	Yes	No	N/A	No	http://www.biocarta.com/
WikiPathways	Free	Web Based	pathways	Yes	Yes	No	Yes	No	N/A	Yes	http://www.wikigenes.org/
PIPE	Free	Stand Alone	Petri nets	Yes	Yes	No	No	Yes	N/A	No	http://pipe2.sourceforge.net/
STITCH	Free	Web Based	graphs	Yes	No	No	Yes	No	N/A	No	http://stitch.embl.de/
Biogrid	Free	Web Based	graphs	No	No	No	Yes	No	Yes	No	http://thebiogrid.org/
String	Free	Web Based	graphs	yes	No	No	Yes	No	Yes	No	http://string-db.org/
Flymine	Free	Web Based	graphs	Yes	No	No	Yes	No	Yes	No	http://www.flymine.org/
Yeastmine	Free	Web Based	graphs	Yes	No	No	Yes	No	Yes	No	http://yeastmine.yeastgenome.org
MetabolicMine	Free	Web Based	graphs	Yes	No	No	Yes	No	Yes	No	http://www.metabolicmine.org
VisAnt	Free	Web Based	graphs	Yes	Yes	No	No	No	Yes	No	http://visant.bu.edu/
yED	Free	Stand Alone	graphs	Yes	Yes	No	No	No	N/A	No	http://www.yworks.com/
PathVisio	Free	Stand Alone	graphs	Yes	No	No	No	No	N/A	No	http://www.pathvisio.org/
ArrayXpath	Free	Stand Alone	graphs	Yes	No	No	No	No	Yes	No	http://www.snubi.org/software/ArrayXPath/
BioLayout	Free	Stand Alone	graphs	Yes	yes	No	No	No	N/A	No	http://www.biolayout.org/
CellIllustrator	Free	Stand Alone	graphs	Yes	Yes	No	No	No	N/A	No	www.cellillustrator.com
IMBrowser/DroID	Free	Stand Alone	graphs	Yes	Yes	No	Yes	No	Yes	No	http://www.droidb.org/IMBrowser_FAQS.jsp
Genemania	Free	Web Based	graphs	Yes	No	No	Yes	No	Yes	No	http://pages.genemania.org/
Pathway Commons	Free	Web Based	graphs	Yes	No	No	Yes	No	Yes	No	www.pathwaycommons.org
